# Supplementary material for: Silyl-Osmium(IV)-Trihydride Complexes Stabilized by a Pincer Ether-Diphosphine: Formation and Reactions with Alkynes
Source: Organometallics. 2022 Jul 18;41(15):2022–34. doi: 10.1021/acs.organomet.2c00201 (PMC9969874; doi:10.1021/acs.organomet.2c00201)
Supplement: Supplementary file 2 — om2c00201_si_002.xyz [file om2c00201_si_002.xyz]

108
Complex 3
 H                  0.23525800   -0.00088600    1.33489000
 H                 -0.80404100   -0.00000400   -1.84626400
 H                  0.99077200   -0.00166800   -1.50853500
 P                 -0.48876300    2.28067700   -0.46424500
 O                 -2.36648000   -0.00014900    0.22027700
 C                  2.75291800    1.54162500    1.36775800
 C                  3.53333500    2.57402600    0.81353800
 H                  3.92159900    2.46993700   -0.19416900
 C                  3.81737900    3.74598000    1.51995300
 H                  4.41243900    4.52638400    1.05235700
 C                  3.34311200    3.91301700    2.82139100
 H                  3.56317400    4.82165500    3.37506700
 C                  2.58367600    2.89657400    3.40471000
 H                  2.20629000    3.01094500    4.41767900
 C                  2.28936700    1.74040200    2.68166500
 H                  1.65067100    0.99678000    3.14490600
 C                  3.56742900    0.00263600   -1.06576100
 C                  3.28885900    0.00351100   -2.44164700
 H                  2.25514300    0.00348700   -2.77898200
 C                  4.30329100    0.00447400   -3.40440800
 H                  4.04612100    0.00514100   -4.46060200
 C                  5.63995000    0.00457400   -3.00918000
 H                  6.43248600    0.00532400   -3.75255600
 C                  5.95076400    0.00365200   -1.64678600
 H                  6.98893200    0.00366100   -1.32497900
 C                  4.92896900    0.00265300   -0.69791600
 H                  5.19394200    0.00180900    0.35655700
 C                 -0.12718500    3.43994700    0.97547000
 H                  0.95052700    3.32696000    1.11084700
 C                 -0.43086000    4.92919800    0.77009200
 H                 -1.50357700    5.11492700    0.65712000
 H                  0.08795800    5.35151700   -0.09499000
 H                 -0.09500400    5.48650100    1.65192700
 C                 -0.82097600    2.90679400    2.23724600
 H                 -0.43601500    3.42857400    3.11913900
 H                 -0.63564800    1.83744300    2.36760700
 H                 -1.90387900    3.06885500    2.18841800
 C                  0.01375200    3.24405500   -1.98708000
 H                 -0.46625300    4.22766000   -1.92335600
 C                  1.53766600    3.44008100   -1.98330100
 H                  2.05241500    2.47589100   -2.02299700
 H                  1.89079100    3.96752400   -1.09311200
 H                  1.84027300    4.02007300   -2.86245400
 C                 -0.45521400    2.55270800   -3.27270000
 H                 -0.18026800    3.16300300   -4.14071300
 H                 -1.53950700    2.40703700   -3.28588100
 H                  0.01130800    1.57007800   -3.37333000
 C                 -2.34257700    2.31382900   -0.49676700
 C                 -3.07642200    3.45441800   -0.85373200
 H                 -2.55412700    4.32732600   -1.22758300
 C                 -4.46373200    3.48314200   -0.74609300
 H                 -5.01503100    4.37084800   -1.04011300
 C                 -5.14228900    2.37790400   -0.23677500
 H                 -6.21895800    2.42115900   -0.12431200
 C                 -4.45280400    1.21958200    0.13158000
 C                 -3.06601100    1.19768200   -0.05842300
 C                 -5.10313300    0.00026600    0.77828300
 C                 -4.74738800    0.00187500    2.29341400
 C                 -6.63081800    0.00006700    0.63481000
 P                 -0.48868000   -2.28147400   -0.46362300
 C                  2.75585200   -1.54156900    1.36437200
 C                  3.53418000   -2.57328000    0.80590000
 H                  3.91945900   -2.46746300   -0.20277500
 C                  3.81996700   -3.74659900    1.50931400
 H                  4.41335700   -4.52635400    1.03852200
 C                  3.34956000   -3.91581400    2.81188300
 H                  3.57090700   -4.82555500    3.36323200
 C                  2.59255000   -2.90001100    3.39944300
 H                  2.21846500   -3.01594800    4.41345900
 C                  2.29662700   -1.74231300    2.67947600
 H                  1.66057800   -0.99882100    3.14649500
 C                 -0.12355600   -3.44088500    0.97504400
 H                  0.95430300   -3.32693900    1.10837500
 C                 -0.42606000   -4.93041100    0.76989700
 H                 -1.49882000   -5.11738000    0.65942700
 H                  0.09123100   -5.35187100   -0.09652000
 H                 -0.08746300   -5.48757300    1.65076900
 C                 -0.81534200   -2.90872300    2.23832100
 H                 -0.42878600   -3.43104600    3.11919800
 H                 -0.62995200   -1.83944000    2.36908000
 H                 -1.89830200   -3.07095900    2.19121500
 C                  0.01147400   -3.24395400   -1.98786800
 H                 -0.46678200   -4.22833800   -1.92302200
 C                  1.53570700   -3.43735000   -1.98785100
 H                  2.04858300   -2.47214700   -2.02807500
 H                  1.89179600   -3.96471400   -1.09880100
 H                  1.83730000   -4.01625800   -2.86806600
 C                 -0.46174500   -2.55334800   -3.27233500
 H                 -0.18804500   -3.16330200   -4.14098200
 H                 -1.54628500   -2.40932200   -3.28287000
 H                  0.00308500   -1.57004600   -3.37417600
 C                 -2.34251700   -2.31518000   -0.49339300
 C                 -3.07631300   -3.45651200   -0.84811400
 H                 -2.55401900   -4.32981800   -1.22101900
 C                 -4.46353900   -3.48539500   -0.73963500
 H                 -5.01479800   -4.37372200   -1.03184500
 C                 -5.14208100   -2.37936800   -0.23200700
 H                 -6.21870400   -2.42259600   -0.11910400
 C                 -4.45267700   -1.22026700    0.13401900
 C                 -3.06591700   -1.19850400   -0.05637100
 Os                -0.07224900   -0.00042900   -0.33412500
 Si                 2.24159100    0.00067200    0.33726300
 H                 -6.94141700   -0.00099500   -0.41414700
 H                 -7.06144000   -0.87599400    1.12638300
 H                 -7.06149000    0.87709100    1.12461900
 H                 -3.66543500    0.00218200    2.44710300
 H                 -5.16326500    0.89223000    2.77558200
 H                 -5.16303500   -0.88759000    2.77742000
106
Complex 5
 Os                 1.23470800    0.07758900    0.59968900
 H                  1.35965300    0.27617300    2.25100600
 H                  2.46312200   -0.95553600    0.99685400
 H                  2.42255700    1.19685600    0.75728300
 H                  0.16901000   -0.06383400   -0.63419000
 P                  2.45436200   -0.06296900   -1.40657800
 P                 -0.09147000   -1.81675600    1.26552600
 P                 -0.22800100    1.97196300    0.87893000
 O                 -2.29034500   -0.05182500    0.33075400
 C                  2.05671100   -1.48247500   -2.60507000
 H                  2.42581000   -2.34894800   -2.05120200
 C                  2.80367400   -1.42582200   -3.94802400
 H                  2.67890400   -2.37462500   -4.48297600
 H                  3.87757400   -1.25254000   -3.83291600
 H                  2.40344400   -0.63780500   -4.59399200
 C                  0.55891900   -1.72753300   -2.83187700
 H                  0.10090700   -0.95415700   -3.45376000
 H                  0.00946500   -1.76390700   -1.89292500
 H                  0.41795700   -2.68579000   -3.34645400
 C                  4.33209100   -0.29401900   -1.17761900
 H                  4.77296500    0.07783200   -2.11242800
 C                  4.76316800   -1.75827200   -0.99233000
 H                  5.84934700   -1.80192200   -0.85243000
 H                  4.52071000   -2.39789600   -1.84380100
 H                  4.30225900   -2.18266700   -0.09553100
 C                  4.91112800    0.52137400   -0.00813600
 H                  4.54361200    0.12941300    0.94241200
 H                  4.64707100    1.57794600   -0.04132500
 H                  6.00525700    0.44370000   -0.02242200
 C                  2.45059300    1.43413400   -2.56908900
 H                  3.06766000    1.14367800   -3.42750400
 C                  3.09148700    2.67697800   -1.93611200
 H                  4.17233400    2.56816000   -1.82266600
 H                  2.66896500    2.88119000   -0.95058700
 H                  2.91692900    3.55239500   -2.57282800
 C                  1.03409100    1.74551100   -3.06488300
 H                  0.34233800    1.85384900   -2.22888800
 H                  0.64110900    0.96239800   -3.71619000
 H                  1.02737600    2.68117800   -3.63646900
 C                  0.84325300   -3.44615000    1.43450300
 H                  0.09401000   -4.21915800    1.63983700
 C                  1.59711200   -3.80525600    0.14770000
 H                  2.40339400   -3.08988200   -0.01075500
 H                  0.96309200   -3.79315700   -0.74153700
 H                  2.03650500   -4.80574800    0.23971900
 C                  1.82917400   -3.40718800    2.61294500
 H                  2.45322600   -4.30842400    2.59921200
 H                  1.32270600   -3.37409500    3.57901100
 H                  2.48654900   -2.53597500    2.53909700
 C                 -1.09881600   -1.74373700    2.88271900
 H                 -1.87749600   -1.02557000    2.60221800
 C                 -0.34810800   -1.17368600    4.09386700
 H                 -1.06761600   -0.81923100    4.84131500
 H                  0.30077100   -0.34408400    3.81437800
 H                  0.27298700   -1.93267600    4.57664500
 C                 -1.79841900   -3.06200600    3.24913800
 H                 -1.08001700   -3.81799300    3.58276100
 H                 -2.37035400   -3.47756300    2.41523900
 H                 -2.49391600   -2.89138000    4.07920200
 C                 -1.51088100   -2.30040300    0.15564000
 C                 -1.71690700   -3.57976700   -0.38434500
 H                 -1.07298200   -4.40167400   -0.09837100
 C                 -2.72854100   -3.81969600   -1.31354100
 H                 -2.85369100   -4.81625900   -1.72618600
 C                 -3.57329800   -2.78860000   -1.72267400
 H                 -4.34323400   -2.98930500   -2.45887000
 C                 -3.43863100   -1.50996800   -1.17672000
 C                 -2.42036300   -1.30861700   -0.23849800
 C                 -5.11255100   -0.50295600   -2.80891800
 C                 -4.34278500   -0.31421000   -1.49480200
 C                 -5.36401000   -0.14727200   -0.33423100
 C                 -2.44744500    1.01092600   -0.54386800
 C                 -3.44032600    0.92425900   -1.52479400
 C                 -3.55371800    1.98613000   -2.42583600
 H                 -4.30198700    1.96000500   -3.20969400
 C                 -2.70398100    3.08644400   -2.32300400
 H                 -2.79258500    3.90515900   -3.03064400
 C                 -1.73700100    3.14620800   -1.31940000
 H                 -1.08055100    4.00604100   -1.28952900
 C                 -1.57914700    2.10132700   -0.39568500
 C                 -1.22277100    1.94035200    2.49650900
 H                 -1.42287300    0.87325100    2.58133200
 C                 -0.36533300    2.34776800    3.70400900
 H                 -0.25292300    3.43346600    3.77031000
 H                  0.63076600    1.90018600    3.66777100
 H                 -0.85052000    2.01355300    4.62786600
 C                 -2.57987700    2.65928800    2.51409800
 H                 -3.09041800    2.43608900    3.45902200
 H                 -3.23187000    2.33213500    1.70107500
 H                 -2.47898700    3.74468600    2.44768800
 C                  0.55001500    3.69729500    0.78895800
 H                  0.80016800    3.76905000   -0.27711300
 C                 -0.36370700    4.88227500    1.15582800
 H                 -0.51028100    4.94287200    2.23706500
 H                 -1.34945500    4.83611000    0.69024100
 H                  0.11159400    5.81983800    0.84344400
 C                  1.87325900    3.81605600    1.56439900
 H                  2.37734300    4.74661900    1.27783100
 H                  2.53991200    2.97764100    1.36062900
 H                  1.70460800    3.85234400    2.64320600
 H                 -5.99890100    0.72665800   -0.51244100
 H                 -6.00041100   -1.03505500   -0.26073900
 H                 -4.85176600   -0.01154500    0.62141700
 H                 -5.75861100    0.35729100   -3.00325400
 H                 -4.43497200   -0.62856700   -3.65854300
 H                 -5.76435600   -1.37869700   -2.75166500
